# Supplementary material for: Mitochondrial DNA haplogroup H structure in North Africa
Source: BMC Genet. 2009 Feb 25;10:8. doi: 10.1186/1471-2156-10-8 (PMC2657161; doi:10.1186/1471-2156-10-8)
Supplement: Additional file 2 — Origin, localization, sample size, number of H, number of H classified in subhaplogroups, and percentage of H in different populations. The table list the populations and geographic areas used to search for H haplotypes assigned to an H subgroup. Origin, localization, sample size, number of H, number of H classified in subhaplogroups, percentage of H and references are shown. [file 1471-2156-10-8-S2.xls]

## Sheet: S2
	Table S2.- Origin and localization, sample size, number of H, number of H classified in subhaplogroups, and percentage of H in different populations
	POPULATIONS	References	H haplotypes classified(2)	H sample size	Total sample size	H%
	Iberian Peninsula
IP	BASQUE	Pereira et al. 2005, 2006	75	101	201	50.2488
IP	PORTUGAL	Pereira et al. 2005, 2006	194	225	549	40.9836
IP	SPAIN-MADRID	Pereira et al. 2005, 2006	36	58	119	48.7395
IP	SPAIN-GALICIA	this study(1) and González et al. 2003	19	21	43	48.8372
IP	SPAIN-CASTILLA-MANCHA	this study(1) and Larruga et al. 2001	12	12	25	48
IP	SPAIN-CASTILLA-LEÓN	this study(1) and Larruga et al. 2001	3	3	10	30
IP	SPAIN-MELILLA	this study(1) and Larruga et al. 2001	19	19	50	38
IP	SPAIN-SANTANDER	this study(1) and Maca-Meyer et al. 2003	29	31	88	35.2273
IP	SPAIN-LEÓN	this study(1) and Larruga et al. 2001	36	36	61	59.0164
IP	SPAIN-POTES	this study(1) and Maca-Meyer et al. 2003	38	38	72	52.7778
IP	SPAIN-PASIEGOS	this study(1) and Maca-Meyer et al. 2003	22	22	82	26.8293
IP	SPAIN-MARAGATOS	this study(1) and Larruga et al. 2001	27	27	49	55
	Total IP		510	593	1349	44
	North-Africa
NA	TUNISIAN BERBERS	this study	29	29	101	29
NA	TUNISIA	this study	46	46	186	25
NA	LIBYA	this study	4	4	13	31
NA	ALGERIA	this study	1	1	7	14.2857
NA	ALGERIAN BERBERS	this study	3	5	9	55.5556
NA	MOROCCAN BERBERS	this study	29	30	94	31.9149
NA	MOROCCAN BERBERS	this study(1) and Rando et al. 1998	17	19	60	31.6667
NA	MOROCCO	this study(1) and Rando et al. 1998	8	8	32	25
NA	MOROCCO	this study	27	34	148	22.973
NA	SAHARA	this study(1) and Rando et al. 1998	5	5	25	20
NA	SAHARA	this study	23	25	103	24.2718
NA	MAURITANIA	this study(1) and Rando et al. 1998 and González et al. 2006	8	10	64	15.625
NA	MAURITANIA	this study	3	8	38	21.0526
	Total NA		203	224	880	25.4545
	Arabian Peninsula
AP	GULF	Pereira et al. 2005, 2006	5	6	75	8
AP	ARABIAN Peninsula	Roostalu et al. 2007	52	52	495.238	10.5
AP	SAUDI-ARABIA	this study(1) and 2008Abu-Amero et al. 2007 and 2008	47	47	553	8.4991
AP	SAUDI-ARABIA	this study	44	44	562	7.82918
	Total AP		148	149	1685	8.84273
	Near East
NE	KURDS	Pereira et al. 2005, 2006	9	11	79	13.9241
NE	PALESTINE	Pereira et al. 2005, 2006	19	29	110	26.3636
NE	TURKEY	Roostalu et al. 2007	90	90	360	25
NE	SYRIA	Roostalu et al. 2007	28	28	159.091	17.6
NE	LEBANO	Roostalu et al. 2007	34	34	167.488	20.3
NE	JORDAN	Roostalu et al. 2007	33	33	173.684	19
NE	JORDAN	this study(1) and González et al. 2008	29	29	102	28.4314
NE	JORDAN - Dead Sea	this study(1) and González et al. 2008	8	8	44	18.1818
NE	PALESTINA	this study(1) and González et al. 2008	1	1	1	100
NE	SYRIA	this study(1) and González et al. 2008	1	1	3	33.3333
NE	IRAN	this study(1) and González et al. 2008	1	1	2	50
	Total NE		253	265	1201	22.0649
		(1) The sequences were re-analyzed and assigned to differents H subhaplogroups
		(2) Included all the H haplotypes that were tested for the RFLPs indicated in supplementary table 3
	References:
	Abu-Amero et al. 2007	Abu-Amero KK, González AM, Larruga JM, Bosley TM, Cabrera VM. 2007. Eurasian and African mitochondrial DNA influences in the Saudi Arabian population. BMC Evolutionary Biology 7:32
	Abu-Amero et al. 2008	Abu-Amero KK, Larruga JM, Cabrera VM, González AM. 2008. Mitochondrial DNA structure in the Arabian Peninsula. BMC Evolutionary Biology 8:45
	González et al. 2003	González AM, Brehm A, Pérez JA, Maca-Meyer N, Flores C, Cabrera VM. 2003. Mitochondrial DNA Affinities at the Atlantic Fringe of Europe. Am J Physical Anthropol. 120:391-404
	González et al. 2006	González AM, Cabrera VM, Larruga JM, Tounkara A, Noumsi G, Thomas BN, Moulds JM. 2006. Mitochondrial DNA Variation in Mauritania and Mali and their Genetic Relationship to Other Western Africa Populations. Ann Hum Genet. 70:631-657
	González et al. 2008	González AM, Karadsheh N, Maca-Meyer N, Flores C, Cabrera VM, Larruga JM. 2008. Mitochondrial DNA variation in Jordanians and their genetic relationship to other Middle East populations. Ann Hum Biol. 35:212-231
	Larruga et al. 2001	Larruga JM, Díez F, Pinto FM, Flores C, González AM. 2001. Mitochondrial DNA characterisation of European isolates: The Maragatos from Spain. European J Hum Genet. 9:708-716
	Maca-Meyer et al. 2003	Maca-Meyer N, Sánchez-Velasco P, Flores C, Larruga JM, González AM, Oterino A, Leyva-Cobián F. 2003. Y chromosome and mitochondrial DNA characterization of Pasiegos, a human isolate from Cantabria (Spain). Ann Hum Genet. 67:329-339.
	Pereira et al. 2005, 2006	Pereira L, Richards M, Goios A, Alonso A, Albarrán C, Garcia O, Behar DM, Gölge M, Hatina J, Al-Gazali L, Bradley DG, Macaulay V, Amorim A. 2005. High-resolution mtDNA evidence for the late-glacial resettlementof Europe from an Iberian refugium. Genome Res. 15:19-24
	Pereira et al. 2006	Pereira L, Richards M, Goios A, Alonso A, Albarrán C, Garcia O, Behar DM, Gölge M, Hatina J, Al-Gazali L, Bradley DG, Macaulay V, Amorim A. 2006. Evaluating the forensic informativeness of mtDNA haplogroup H sub-typing on a Eurasian scale. Forensic Science International 159:43–50
	Rando et al. 1998	Rando JC, Pinto F, González AM, Hernández M, Larruga JM, Cabrera VM, Bandelt H-J. 1998. Mitochondrial DNA analysis of Northwest African populations reveals genetic exchanges with European, Near-Eastern, and sub-Saharan populations. Ann Hum Genet. 62:531-550
	Roostalu et al. 2007	Roostalu U, Kutuev I, Loogväli E-L, Metspalu E, Tambets K, Reidla M, Khusnutdinova EK, Usanga E, Kivisild T, Villems R. 2007. Origin and expansion of haplogroup H, the dominant human mitochondrial DNA lineage in West Eurasia: the Near Eastern and Caucasian perspective. Mol Biol Evol. 24:436-448
