# Supplementary material for: Mitochondrial DNA haplogroup H structure in North Africa
Source: BMC Genet. 2009 Feb 25;10:8. doi: 10.1186/1471-2156-10-8 (PMC2657161; doi:10.1186/1471-2156-10-8)
Supplement: Additional file 3 — Diagnostic mt SNPs, RFLPs and primers used to detect the different H subhaplogroups. Table shows the diagnostic mt SNPs, RFLPs and primers used to detect the different H subhaplogroups in all or some of the samples. [file 1471-2156-10-8-S3.xls]

## Sheet: S3
Table S3.- Diagnostic mt SNPs, and RFLPs and primers, used to detect the different H subhaplogroups
Subhaplogroup	motif	RFLP	primers	primers sequence
a.- analyzed in all the samples
H*	not belonging to other subhaplogroup
H1	3010	+3010 Tsp509 I	L2833-H3011*	L 2833 (2813-2833: 5’ TggggCgACCTCggAgCAgAA 3’) - H3011*(3035-3011:5’ gAACCTTTAATAgCggCTgCACAAT 3’)
H1a	3010-16162
H1b	3010-16189-16356
H2a	4769	-4769 Alu I	L4750-H5306	Maca-Meyer et al., 2001
H2a1a	4769-16354
H3	6776	+6776 Nde I	L6658-H6777*	L6638 (6638-6658 : 5’ TCTTATCCTACCAggCTTCgg 3’) - H6777* (6802-6777 : 5’ TCTACgTCTATTCCTACTgTACATAT 3’)
H4	5004	-5003 Dde I	L4750-H5306	Maca-Meyer et al., 2001
H5	456-16304	-456 Aci I	L382-H457*	Maca-Meyer et al., 2001 and H457* (481-457 : 5’ gATTAgTAgTATgggAgTgggAgCg 3’)
H5a	4336	+4332 Ava II	L4210-H4792	Maca-Meyer et al., 2001
H6	239-16362-16482	+235 Mae III	L238*-H408	Maca-Meyer et al., 2001 and L238* (214-238 : 5' aattaatgcttgtaggacatagtaa 3')
H6a	3915	-3915 Nla IV	L3644-H3916*	Maca-Meyer et al., 2001 and H3916* (3936 –3916 : 5’ gCCTgAgACTAgTTCgggCTC 3’)
H6b	16300-16362
H7	4793	+4793 Hae III	L4750-H5306	Maca-Meyer et al., 2001
H8	16288
H11	13759 and/or 16293-16311	-13757 Aci I	L13612-H14186	Maca-Meyer et al., 2001
H13a1	4745	+4745 Rsa I	L4210-H4792	Maca-Meyer et al., 2001
H14a	16256-16352
H20	16218-16328A
b.- analyzed in some samples
H1b/f	3010 16189
H1f	7309	sequencing
H8	13101C	+13100 Msp I	L13088-H13666	Maca-Meyer et al., 2001
H9	16168 and/or 13020
H13	14872	-14869 Nde II and +14869 Hinf I	L14650-H15211	Maca-Meyer et al., 2001
H13a2	709	+708 Msl I	L382-H945	Maca-Meyer et al., 2001
H14	7645	+7640 Sac I	L7379-H7918	Maca-Meyer et al., 2001
H15	55-57
H18	13708	-13704 BstN I	L13612-H14186	Maca-Meyer et al., 2001
H19	14869	-14869 Nde II and -14869 Hinf I	L14650-H15211	Maca-Meyer et al., 2001
	* = modified primers
	Maca-Meyer N, González AM, Larruga JM, Flores C, Cabrera VM: Major genomic mitochondrial lineages delineate early human expansions. BMC Genetics 2001, 2:13.
